# Supplementary material for: Haplotype-resolved genome assembly provides insights into the unique floral scent of Rosa rugosa originated in China
Source: Mol Hortic. 2026 Apr 7;6:27. doi: 10.1186/s43897-025-00210-x (PMC13055005; doi:10.1186/s43897-025-00210-x)
Supplement: Supplementary file 2 — Supplementary Material 2: Table S1. Statistics of genomic features obtained by Kmer=17 analysis. Table S2. Genome size estimates from flow cytometry. Table S3. Summary of genome assembly and annotation of R. rugosa HX. Table S4. The mounting rate of the genomes. Table S5. Evaluation of three genomes compared with PRr. Table S6. Hap1's general statistics of predicted protein-coding genes. Table S7. Hap2's general statistics of predicted protein-coding genes. Table S8. Monoploid genome's general statistics of predicted protein-coding genes. Table S9. Statistics of gene functional annotation. Table S10. Summary of the transposon element for three genomes. Table S11. Summary of the ncRNA for hap1. Table S12. Summary of the ncRNA for hap2. Table S13. Summary of the ncRNA for monoploid genome. Table S14. SV dection summary. Table S15. ASE summary. Table S16. Transcription factors prediction of ASE gene influenced by SV. Table S17. GO and KEGG enrich of allele-specific expression genes. Table S18. Enriched biological system pathways of specifically expressed alleles of HX (stage3). Table S19. ASE type of phenylalanine synthesis pathway related gene. Table S20. ANOVA (analysis of variance) of PE content between HX and GM. Table S21. Number of genes in co-expression modules. Table S22. Modular eigenvalues of module genes in each sample. Table S23. ANOVA annotation of snps. Table S24. 133 newly sequenced Rosa accessions of R. rugosa (RR), scented R. hybrida (RH), and fragrant R. species (RB, RSW, RSP, RS, and RX). Table S25. The result of Dstat. Table S26. FD introgression fragment' statistics. Table S27. Three group F st selected result statistics. Table S28. FPKM of RrHX7G119800 in different period. Table S29. Variations statistics of RrHX7G119800. Table S30. Variations statistics of RrHX1G204700. [file 43897_2025_210_MOESM2_ESM.xlsx]

## Sheet: Table S1
Table S1. Statistics of genomic features obtained by Kmer=17 analysis
Kmer	Depth	n_kmer	Genome_size (M)	Revised Genome_size (M)	Heterozygous_rate (%)	Repeat_rate (%)
17	41	19204759278	468.41	456.19	1.52	53.45

## Sheet: Table S2
Table S2. Genome size estimates from flow cytometry
Sample number	Internal reference	Fluorescence intensity of the internal reference	Fluorescence intensity of HX	Genome size（Gb）
HX-1	Tomato	25.11	12.1	0.42
HX-2	Tomato	25.12	12.11	0.42
HX-3	Tomato	25.06	12.3	0.43

## Sheet: Table S3
Table S3. Summary of genome assembly and annotation of R. rugosa HX.
Sequencing	R. rugosa HX
Illumina reads
Insert size	350bp
Raw data (Gb)	25.93
Average reads length (bp)	150
Sequence coverage (X)	58.87
HIFI reads
Raw data (Gb)	16.61
Sequence coverage (X)	37.71
HiC reads
Raw data (Gb)	57.31
Sequence coverage (X)	125.65

## Sheet: Table S4
Table S4. The mounting rate of the genomes.
	Hap1		Hap2		Primary
Class	Scaffold Number	Total Length	Scaffold Number	Total Length	Scaffold Number	Total Length
Place	7	443158562	7	434138996	7	431468186
totle	172	453634036	99	440528325	154	468877209
mounting rate	0.9769		0.9855		0.9202

## Sheet: Table S5
Table S5. Evaluation of three genomes compared with PRr.
Assembly characteristics	PRr (2021)	Hap1	Hap2	Monoploid
Estimated genome size	454.78M	440.49M
Total length of contigs	-	453.62M	440.52M	468.87M
N50 length of contigs	15.36M	7.98M	11.01M	24.41M
Total number of contigs	105	291	177	183
Longest contigs	31.8M	16.45M	25.74M	54.40M
Total length of scaffolds	382.64M	453.63M	440.53M	468.88M
N50 length of scaffolds	-	60.56M	58.78M	59.40M
Total number of scaffolds	-	172	99	154
Longest scaffolds	-	80.14M	76.04M	75.35M
Total gap size	-	11.90K	7.80K	2.90K
Total sequences anchored to the pseudochromosomes	375.79M	443.16M	434.14M	431.47M
Number of annotated high-confidence genes	39704	37445	37181	37534
Percentage of transposon element sequences	0.5027	0.5038	0.5137	0.518
Complete BUSCOs	0.946	0.989	0.99	0.977
Fragmented BUSCOs	0.006	0.003	0.006	0.006
Missed BUSCOs	0.048	0.008	0.004	0.017
LAI	-	21.91	21.4	21.13

## Sheet: Table S6
Table S6. Hap1's general statistics of predicted protein-coding genes.
Gene set		Number	Average gene length (bp)	Average CDS length +(bp)	Average exons per gene	Average exon length (bp)	Average intron length (bp)
De novo	Augustus	38397	2413.4	1023.64	3.82	267.75	492.26
	GlimmerHMM	66316	5271.57	660.08	2.67	247.15	2759.99
	SNAP	43882	5264.59	533.66	3.54	150.94	1865.81
	Geneid	12326	2484.47	914.53	3.42	267.25	648.19
	Genscan	78629	4245.38	1582.49	5.69	277.88	567.18
Homolog	Fragaria vesca	25112	3169.9	1074.39	4.45	241.22	606.7
	Malus domestica	21791	3576.65	1117.47	4.76	235	654.86
	Prunus persica	22824	3038.78	1123.76	4.54	247.54	541.02
	Rosa chinensis	44883	1699.64	742.14	3.28	226.1	419.52
	Rosa multiflora	36483	2057.46	814.96	3.54	230.4	489.73
	Rosa rugosa	31384	2545.66	993.75	4.22	235.3	481.47
RNA-seq	Cufflinks	38919	6692.67	1249.16	5.14	243.09	1315.29
	PASA	34039	2546.26	830.83	3.8	218.86	613.48
EVM		46744	3178.56	924.52	3.78	244.32	809.61
PASA-update		46656	3119.5	924.58	3.76	245.64	794.13
Final set		37445	3385.13	1053.24	4.22	249.74	724.76

## Sheet: Table S7
Table S7. Hap2's general statistics of predicted protein-coding genes.
Gene set		Number	Average gene length (bp)	Average CDS length +(bp)	Average exons per gene	Average exon length (bp)	Average intron length (bp)
De novo	Augustus	37829	2225.71	1026.33	3.87	265.16	417.81
	GlimmerHMM	65580	5030.98	673.24	2.68	251.58	2600.06
	SNAP	33838	4626.5	560.82	3.77	148.94	1470.12
	Geneid	11866	2580.34	953.06	3.51	271.26	647.42
	Genscan	76451	4244.41	1576.12	5.68	277.47	570.11
Homolog	Fragaria vesca	24669	3313.51	1090.83	4.5	242.18	634.29
	Malus domestica	20971	3725.58	1146.48	4.85	236.56	670.51
	Prunus persica	22527	3077.34	1132.61	4.58	247.26	543.11
	Rosa chinensis	43410	1724.37	754.8	3.32	227.18	417.48
	Rosa multiflora	35029	2127.78	841.53	3.59	234.35	496.45
	Rosa rugosa	30576	2554.64	1004.83	4.22	237.92	480.8
RNA-seq	Cufflinks	38907	7016.93	1256.52	5.17	243.14	1382.07
	PASA	34083	2564.07	829.86	3.79	218.83	621.07
EVM		44097	3206.32	949.41	3.85	246.52	791.54
PASA-update		44008	3156.37	949.06	3.83	247.95	780.63
Final set		37181	3417.44	1048.09	4.21	248.84	737.68

## Sheet: Table S8
Table S8. Monoploid genome's general statistics of predicted protein-coding genes.
Gene set		Number	Average gene length (bp)	Average CDS length +(bp)	Average exons per gene	Average exon length (bp)	Average intron length (bp)
De novo	Augustus	39134	2232.69	1019.38	3.84	265.22	426.69
	GlimmerHMM	73939	4765.7	646.29	2.62	246.92	2546.82
	SNAP	35088	4601.4	556.47	3.68	151.03	1506.7
	Geneid	33993	2596.27	962.28	3.49	276.01	657.18
	Genscan	80914	4275.33	1580.61	5.72	276.25	570.72
Homolog	Fragaria vesca	25719	3249.21	1082.04	4.46	242.6	626.32
	Malus domestica	21646	3625.54	1138.66	4.8	237.15	654.18
	Prunus persica	23614	3048.11	1121.52	4.53	247.78	546.36
	Rosa chinensis	46295	1699.21	741.72	3.27	226.78	421.68
	Rosa multiflora	36592	2097.71	832.31	3.55	234.68	496.91
	Rosa rugosa	32080	2521.44	992.04	4.17	237.92	482.53
RNA-seq	Cufflinks	39061	6753.72	1239.57	5.11	242.78	1343.02
	PASA	35091	2645.39	829.28	3.79	218.64	650.29
EVM		47308	3220.42	923.8	3.76	245.37	830.63
PASA-update		47214	3143.83	924.2	3.74	246.8	808.67
Final set		37534	3407.72	1059.31	4.23	250.7	728.1

## Sheet: Table S9
Table S9. Statistics of gene functional annotation
Database	Hap1		Hap2		Monoploid
	No.	Ratio (%)	No.	Ratio (%)	No.	Ratio (%)
NR	34061	91	33196	89.3	33944	90.4
SwissProt	25215	67.3	24725	66.5	25161	67
KEGG	24292	64.9	23408	63	24153	64.3
Pfam	22707	60.6	22827	61.4	23497	62.6
GO	18881	50.4	19068	51.3	19566	52.1
Annotated	36141	96.5	35781	96.2	36023	96
Total	37445	--	37181	-	37534	--

## Sheet: Table S10
Table S10. Summary of the transposon element for three genomes.
	Hap1		Hap2		Monoploid
	( Without N gaps: 453,622,136)		( Without N gaps: 440,520,525)		( Without N gaps: 468,874,309
Transposons	Length (bp)	Ratio (%) in genome	Length (bp)	Ratio (%) in genome	Length (bp)	Ratio (%) in genome
Mobile element	228551173	50.38	226300819	51.37	242887450	51.8
Class I: Retroelement	207049962	45.64	204994493	46.53	221607813	47.26
LTR Retroelement	194222800	42.82	192529227	43.7	208133158	44.39
Gypsy	99773088	21.99	103192491	23.43	110179250	23.5
Copia	97538752	21.5	92090961	20.91	100733823	21.48
Other	23474959	5.18	21780148	4.94	22654176	4.83
Non-LTR retrotransposons	15314688	3.38	14496677	3.29	16152054	3.44
LINE	15238547	3.36	14483861	3.29	16020855	3.42
SINE	76141	0.02	12859	0	131375	0.03
Class II: DNA transposons	22033451	4.86	21787681	4.95	22350868	4.77
DNA transposons superfamily	22033451	4.86	21787681	4.95	22350868	4.77
CACTA	7839498	1.73	8344200	1.89	7721863	1.65
hAT	4392865	0.97	4087058	0.93	4449115	0.95
MULE	3006165	0.66	2887613	0.66	2973430	0.63
PIF–Harbinger	1386985	0.31	1281117	0.29	1411894	0.3
Tc1/Mariner	19794	0	22662	0.01	14997	0
Helitron	1741548	0.38	2464746	0.56	2062829	0.44
Ginger	78761	0.02	82726	0.02	111935	0.02
Maverick	92154	0.02	786	0	5694	0
Other DNA transposons	3721355	0.82	2836190	0.64	3905589	0.83
Other/Unspecified/Unknown	6815942	1.5	7216262	1.64	9109601	1.94

[truncated: 20 more sheets: Table S11, Table S12, Table S13, Table S14, Table S15, Table S16, Table S17, Table S18, Table S19, Table S20, Table S21, Table S22, Table S23, Table S24, Table S25, Table S26, Table S27, Table S28, Table S29, Table S30]
